# Supplementary material for: Carabid beetle (Coleoptera, Carabidae) richness, diversity, and community structure in the understory of temporarily flooded and non-flooded Amazonian forests of Ecuador
Source: Zookeys. 2021 Jun 16;1044:831–76. doi: 10.3897/zookeys.1044.62340 (PMC8222208; doi:10.3897/zookeys.1044.62340)
Supplement: Supplementary material 1 — Geolocation data for sampling sites at Tiputini Biodiversity Station [file zookeys-1044-831-s001.xls]

## Sheet: Riley et al. Geolocation Data
FOREST_TYPE	SITE	LATITUDE (DDM)	LONGITUDE (DDM)
FP	D75	0°38.293'S	76°.9.241'W
FP	L140	0° 38.273'S	76°9.054'W
FP	L195	0°38.273'S	76°9.049'W
FP	L250	0°38.306'S	76°9.079'W
FP	L346	0°38.32'S	76°9.117'W
FP	L400	0°38.346'S	76°9.128'W
FP	L515	0°38.373'S	76°9.186'W
FP	L602	0°38.383'S	76°9.23'W
FP	L694	0°38.375'S	76°9.255'W
FP	L761	0°38.354'S	76°9.23'W
FP	L827	0°38.325'S	76°9.209'W
FP	L858	0°38.329'S	76°9.226'W
TF	D170	0°38.261'S	76°9.263'W
TF	D220	0°38.243'S	76°9.258' W
TF	D350	0°38.179'S	76°9.25'W
TF	D490	0°38.106'S	76°9.225'W
TF	D535	0°38.089'S	76°9.218'W
TF	G217	0°38.13'S	76°9.091'W
TF	G380	0°38.093'S	76°9.173'W
TF	G505	0°38.07'S	76°9.218'W
TF	G620	0°38.076'S	76°9.276'W
TF	G818	0°38.062'S	76°9.348'W
TF	P190	0°37.975'S	76°9.328'W
TF	P320	0°37.931'S	76°9.367'W
